# Supplementary material for: Admission Risk Score to Predict Inpatient Pediatric Mortality at Four Public Hospitals in Uganda
Source: PLoS One. 2015 Jul 28;10(7):e0133950. doi: 10.1371/journal.pone.0133950 (PMC4517901; doi:10.1371/journal.pone.0133950)
Supplement: S1 Dataset — (ZIP) [file pone.0133950.s003.zip]

Archive with 1 entries (1 files):
- dataset/risk score database for PLoS One_updated 25.9.14.dta
